# Supplementary material for: Experimental evidence for recovery of mercury-contaminated fish populations
Source: Nature. 2021 Dec 15;601(7891):74–8. doi: 10.1038/s41586-021-04222-7 (PMC8732272; doi:10.1038/s41586-021-04222-7)
Supplement: Supplementary file 3 — Source Data Fig. 1 [file 41586_2021_4222_MOESM3_ESM.xlsx]

## Sheet: Figure 1a
date	cumulative amount of spike Hg (mg) added	spike type	cumulative spike Hg by area (ug/m2)
2001-06-19	0	lake	0
2001-06-19	206.13	lake	2.4562
2001-07-03	206.13	lake	2.4562
2001-07-03	412.46	lake	4.9147
2001-07-17	412.46	lake	4.9147
2001-07-17	617.71	lake	7.3603
2001-08-01	617.71	lake	7.3603
2001-08-01	822.66	lake	9.8024
2001-08-15	822.66	lake	9.8024
2001-08-15	1027.36	lake	12.2416
2001-08-28	1027.36	lake	12.2416
2001-08-28	1233.64	lake	14.6995
2001-09-11	1233.64	lake	14.6995
2001-09-11	1439.77	lake	17.1556
2001-09-25	1439.77	lake	17.1556
2001-09-25	1646.12	lake	19.6144
2001-10-09	1646.12	lake	19.6144
2001-10-09	1852.42	lake	22.0726
2002-06-04	1852.42	lake	22.0726
2002-06-04	2060.89	lake	24.5566
2002-06-18	2060.89	lake	24.5566
2002-06-18	2268.79	lake	27.0339
2002-07-02	2268.79	lake	27.0339
2002-07-02	2476.09	lake	29.504
2002-07-16	2476.09	lake	29.504
2002-07-16	2682.76	lake	31.9665
2002-07-30	2682.76	lake	31.9665
2002-07-30	2889.68	lake	34.4321
2002-08-13	2889.68	lake	34.4321
2002-08-13	3096.48	lake	36.8962
2002-08-27	3096.48	lake	36.8962
2002-08-27	3302.85	lake	39.3552
2002-09-10	3302.85	lake	39.3552
2002-09-10	3509.39	lake	41.8163
2002-09-24	3509.39	lake	41.8163
2002-09-24	3708.47	lake	44.1884
2003-06-10	3708.47	lake	44.1884
2003-06-10	3916.65	lake	46.669
2003-06-24	3916.65	lake	46.669
2003-06-24	4124.48	lake	49.1454
2003-07-09	4124.48	lake	49.1454
2003-07-09	4332.23	lake	51.6209
2003-07-22	4332.23	lake	51.6209
2003-07-22	4539.76	lake	54.0937
2003-08-06	4539.76	lake	54.0937
2003-08-06	4748.14	lake	56.5767
2003-08-20	4748.14	lake	56.5767
2003-08-20	4956.37	lake	59.0578
2003-09-03	4956.37	lake	59.0578
2003-09-03	5164.65	lake	61.5396
2003-09-16	5164.65	lake	61.5396
2003-09-16	5372.83	lake	64.0202
2003-09-30	5372.83	lake	64.0202
2003-09-30	5580.74	lake	66.4975
2004-06-15	5580.74	lake	66.4975
2004-06-15	5791.68	lake	69.011
2004-06-29	5791.68	lake	69.011
2004-06-29	6002.62	lake	71.5245
2004-07-13	6002.62	lake	71.5245
2004-07-13	6213.56	lake	74.0379
2004-07-27	6213.56	lake	74.0379
2004-07-27	6424.5	lake	76.5514
2004-08-10	6424.5	lake	76.5514
2004-08-10	6635.44	lake	79.0649
2004-08-24	6635.44	lake	79.0649
2004-08-24	6846.38	lake	81.5783
2004-09-07	6846.38	lake	81.5783
2004-09-07	7057.32	lake	84.0918
2004-09-21	7057.32	lake	84.0918
2004-09-21	7268.26	lake	86.6053
2004-10-05	7268.26	lake	86.6053
2004-10-05	7479.2	lake	89.1187
2005-06-14	7479.2	lake	89.1187
2005-06-14	7686.53	lake	91.5892
2005-06-28	7686.53	lake	91.5892
2005-06-28	7892.86	lake	94.0477
2005-07-12	7892.86	lake	94.0477
2005-07-12	8098.74	lake	96.5009
2005-07-26	8098.74	lake	96.5009
2005-07-26	8304.8	lake	98.9562
2005-08-09	8304.8	lake	98.9562
2005-08-09	8510.98	lake	101.413
2005-08-23	8510.98	lake	101.413
2005-08-23	8717.49	lake	103.874
2005-09-07	8717.49	lake	103.874
2005-09-07	8924.15	lake	106.336
2005-09-21	8924.15	lake	106.336
2005-09-21	9130.81	lake	108.799
2005-10-04	9130.81	lake	108.799
2005-10-04	9337.2	lake	111.258
2006-06-13	9337.2	lake	111.258
2006-06-13	9517.12	lake	113.402
2006-06-27	9517.12	lake	113.402
2006-06-27	9697.04	lake	115.546
2006-07-11	9697.04	lake	115.546
2006-07-11	9876.96	lake	117.689
2006-07-25	9876.96	lake	117.689
2006-07-25	10056.9	lake	119.833
2006-08-09	10056.9	lake	119.833
2006-08-09	10236.8	lake	121.977
2006-08-22	10236.8	lake	121.977
2006-08-22	10416.7	lake	124.121
2006-09-06	10416.7	lake	124.121
2006-09-06	10596.6	lake	126.265
2006-09-20	10596.6	lake	126.265
2006-09-20	10776.6	lake	128.409
2006-10-03	10776.6	lake	128.409
2006-10-03	10956.5	lake	130.552
2007-06-12	10956.5	lake	130.552
2007-06-12	11175.8	lake	133.166
2007-06-26	11175.8	lake	133.166
2007-06-26	11394	lake	135.766
2007-07-12	11394	lake	135.766
2007-07-12	11611.3	lake	138.355
2007-07-24	11611.3	lake	138.355
2007-07-24	11828.4	lake	140.941
2007-08-07	11828.4	lake	140.941
2007-08-07	12045.6	lake	143.53
2007-08-22	12045.6	lake	143.53
2007-08-22	12263.4	lake	146.125
2007-09-05	12263.4	lake	146.125
2007-09-05	12480.2	lake	148.708
2007-09-18	12480.2	lake	148.708
2007-09-18	12697.7	lake	151.299
2007-10-02	12697.7	lake	151.299
2007-10-02	12916.4	lake	153.906
2001-06-27	0	wetland	0
2001-06-27	309	wetland	18.63
2002-09-26	309	wetland	18.63
2002-09-26	354.3	wetland	21.36
2003-05-18	354.3	wetland	21.36
2003-05-18	1039.8	wetland	62.7
2004-08-08	1039.8	wetland	62.7
2004-08-08	1124.43	wetland	67.8
2005-08-17	1124.43	wetland	67.8
2005-08-17	1145.03	wetland	69.04
2006-05-22	1145.03	wetland	69.04
2006-05-22	1774.49	wetland	107
2001-06-13	0	upland	0
2001-06-13	13.28	upland	13.28
2002-05-28	13.28	upland	13.28
2002-05-28	20.61	upland	33.89
2003-05-18	20.61	upland	33.89
2003-05-18	22.65	upland	56.54
2004-08-07	22.65	upland	56.54
2004-08-07	15.1	upland	71.64
2005-08-15	15.1	upland	71.64
2005-08-15	1.12	upland	72.76
2006-05-25	1.12	upland	72.76
2006-05-25	38.31	upland	111.07

## Sheet: Figure 1b
year	water: lake spike MeHg (unfiltered, annual) (ng/L)	zooplankton: lake spike MeHg (ng/g ww)	Chaoborus: lake spike MeHg (ng/g ww)	chironomid: lake spike MeHg (ng/g ww)	surface sediments: lake spike MeHg (ng/g ww)	YOY YP: lake spike MeHg (ng/g ww)	YP age 1+: lake spike MeHg (ng/g ww)	BN: lake spike MeHg (ng/g ww)	NP: lake spike MeHg (ng/g ww)	LW: lake spike MeHg (ng/g ww)
2001	0.0161	0.4871	0.3038	0.116	0.1398	4.0486	1.6553	2.0395
2002	0.0565	5.0517	2.0285	0.4672	0.396	25.7936	21.9581	42.1541	19.0663	10.244
2003	0.1091	5.5939	2.2209	0.4082	0.3175	66.9571	64.572	82.9099	63.986	26.1396
2004	0.111	8.9078	4.3992	0.6285	1.6846	43.5945	71.6513	96.0951	89.358	46.582
2005	0.0857	6.4468	5.0691		1.3349	47.3861	36.048	68.9545	175.923	58.0295
2006	0.1396	5.0601	6.9636		0.6812	30.1284	68.5981	79.8801	252.226	73.5708
2007	0.1279	7.8404	3.1509		1.7797	36.4863	92.5957	122.653	254.65	98.7483
2008	0.1008	6.6143	2.4651		1.2506		75.5585	94.9303	249.847	76.1385
2009	0.0446	3.4281	1.7391	0.2323	1.4263	32.8225		108.025	263.969	119.161
2010	0.0264	1.8475	1.1587	0.4134	0.9513	13.0795	16.9452	44.4853	170.312	84.0353
2011		1.395	0.45	0.09	1.0274	14.5186	15.4783	27.8133	118.687	71.8609
2012		1.53	0.73	0.1041	1.1587	10.7477	19.6851	21.845	92.0137	64.1351
2013						7.5207	15.8639	13.9815	85.1289	60.4562
2014		1.046				7.4486	19.8294	13.5316	70.6558	50.6186
2015		1.2881	0.8629			5.565	11.5176	10.9606	61.1196	61.2621
0.0278
0.1082
0.1876
0.2303
0.2769
0.4341
0.43
0.3859
0.3523
0.325
0.2847
0.201
0.1993
0.1369

## Sheet: Figure 1c
year	water: % lake spike MeHg (unfiltered, annual)	zooplankton: % lake spike MeHg	Chaoborus: % lake spike MeHg	chironomid: % lake spike MeHg	surface sediments: % lake spike MeHg	YOY YP: % lake spike MeHg	YP age 1+: % lake spike MeHg	BN: %lake spike MeHg	NP: % lake spike MeHg	LW: % lake spike MeHg
2001	7.85	2.39	1.65	2.84	4.91	2.76995	1.12128	0.833886
2002	30.18	25.35	21.25	18.29	9.71	19.9989	17.5732	13.0814	3.8327	9.0112
2003	38.55	34.73	31.39	20.36	8.14	36.2489	32.8441	27.3884	9.9595	14.8242
2004	57.68	44.58	48.65	42.51	17.87	36.6469	41.5964	37.8293	11.8898	14.5389
2005	45.95	36.49	39.58		20.42	29.3875	29.5879	34.1068	32.645	26.2244
2006	58.74	41.56	51.12		22.62	46.6991	51.7918	49.3274	39.3609	38.8369
2007	59.81	44.74	40.39		27.56	33.568	56.7509	51.4913	41.6316	41.4209
2008	50.78	34.46	31.94		29.44		41.2447	41.6198	39.9223	36.4322
2009	24.67	25.58	23.58	16.82	24.26	21.4147		31.785	38.2463	35.6821
2010	11.61	15.02	13.42	13.82	17.81	11.8861	13.227	18.6892	28.9074	32.1282
2011		10	10	11.03	18.36	10.6892	11.156	14.7505	21.282	33.7838
2012		11.8	11	9.73	14.13	11.5158	11.7108	11.8388	19.3181	29.2412
2013						7.13089	9.32198	9.08442	14.7949	22.175
2014		6.09				5.21644	7.89483	7.68912	13.237	23.4605
2015		6.23	5.4			5.85988	5.89213	6.16731	11.7271	20.019
0.0278
0.1082
0.1876
0.2303
0.2769
0.4341
0.43
0.3859
0.3523
0.325
0.2847
0.201
0.1993
0.1369
