# Supplementary material for: Experimental evidence for recovery of mercury-contaminated fish populations
Source: Nature. 2021 Dec 15;601(7891):74–8. doi: 10.1038/s41586-021-04222-7 (PMC8732272; doi:10.1038/s41586-021-04222-7)
Supplement: Supplementary file 4 — Source Data Fig. 2 [file 41586_2021_4222_MOESM4_ESM.xlsx]

## Sheet: Figure 2a,b,c
species	year	ambient MeHg (ng/g ww)	lake spike MeHg (ng/g ww)	total MeHg [sum of ambient+lake spike] (ng/g ww)
YP 1+	2001	147.63	1.6553	149.285
YP 1+	2002	124.952	21.9581	146.91
YP 1+	2003	196.601	64.572	261.173
YP 1+	2004	172.254	71.6513	243.905
YP 1+	2005	121.833	36.048	157.881
YP 1+	2006	132.45	68.5981	201.048
YP 1+	2007	163.162	92.5957	255.757
YP 1+	2008	183.196	75.5585	258.754
YP 1+	2009
YP 1+	2010	128.11	16.9452	145.055
YP 1+	2011	138.744	15.4783	154.223
YP 1+	2012	168.095	19.6851	187.78
YP 1+	2013	170.178	15.8639	186.042
YP 1+	2014	251.169	19.8294	270.998
YP 1+	2015	195.474	11.5176	206.992
NP [standardized]	2001	421.835	0	421.835
NP [standardized]	2002	495.266	19.0663	514.332
NP [standardized]	2003	623.002	63.986	686.988
NP [standardized]	2004	631.935	89.358	721.293
NP [standardized]	2005	540.39	175.923	716.314
NP [standardized]	2006	597.961	252.226	850.187
NP [standardized]	2007	615.524	254.65	870.173
NP [standardized]	2008	630.609	249.847	880.457
NP [standardized]	2009	679.501	263.969	943.471
NP [standardized]	2010	570.929	170.312	741.242
NP [standardized]	2011	525.664	118.687	644.352
NP [standardized]	2012	494.573	92.0137	586.587
NP [standardized]	2013	578.97	85.1289	664.099
NP [standardized]	2014	571.215	70.6558	641.871
NP [standardized]	2015	679.827	61.1196	740.947
LW [standardized]	2001	114.893	0	114.893
LW [standardized]	2002	113.516	10.244	123.76
LW [standardized]	2003	160.757	26.1396	186.896
LW [standardized]	2004	265.46	46.582	312.042
LW [standardized]	2005	146.659	58.0295	204.688
LW [standardized]	2006	177.988	73.5708	251.559
LW [standardized]	2007	231.033	98.7483	329.781
LW [standardized]	2008	190.777	76.1385	266.916
LW [standardized]	2009	328.382	119.161	447.544
LW [standardized]	2010	260.692	84.0353	344.727
LW [standardized]	2011	223.74	71.8609	295.601
LW [standardized]	2012	202.866	64.1351	267.001
LW [standardized]	2013	259.936	60.4562	320.392
LW [standardized]	2014	226.072	50.6186	276.691
LW [standardized]	2015	290.62	61.2621	351.882

## Sheet: Figure 2d,e,f
year	ambient MeHg: zoop to YP BMF	lake spike MeHg: zoop to YP BMF	ambient MeHg: forage fish to NP BMF	lake spike MeHg: forage fish to NP BMF	ambient MeHg: Chaob to LW BMF	lake spike MeHg: Chaob to LW BMF
2001	0.9281	0.2414	0.34		0.9744
2002	0.9674	0.587	0.3264	-0.1208	1.0911	0.7033
2003	1.0514	1.0011	0.4875	0.0353	1.3762	1.0708
2004	0.9724	0.9426	0.514	0.0863	1.4725	1.0248
2005	0.8982	0.8779	0.5417	0.5138	1.0748	1.0587
2006	1.1768	1.1898	0.6054	0.5692	1.1363	1.0239
2007	0.9597	1.0512	0.604	0.51	1.5197	1.4961
2008	0.8852	0.984	0.5425	0.501	1.3949	1.4898
2009			0.4712	0.5776	1.6036	1.8358
2010	1.1438	1.2037	0.5219	0.7199	1.486	1.8605
2011	1.0922	1.1595	0.4958	0.7594	1.6465	2.2033
2012	1.1516	1.137	0.4981	0.7097	1.4956	1.9438
2013			0.6133	0.8455
2014	1.1596	1.2778	0.4781	0.7155
2015	0.9723	0.9514	0.6391	0.8155	1.2595	1.8512
