# Supplementary material for: Experimental evidence for recovery of mercury-contaminated fish populations
Source: Nature. 2021 Dec 15;601(7891):74–8. doi: 10.1038/s41586-021-04222-7 (PMC8732272; doi:10.1038/s41586-021-04222-7)
Supplement: Supplementary file 5 — Source Data Fig. 3 [file 41586_2021_4222_MOESM5_ESM.xlsx]

## Sheet: Figure 3
population: year of recovery phase	population: proportion t0 lake spike MeHg	individual: year of recovery phase	individual: proportion t0 lake spike MeHg
0	1	0	1
1	0.9811	5	0.842
2	1.0366	0	1
3	0.6688	1	1.179
4	0.4661	3	1.1137
5	0.3613	5	0.9998
6	0.334	0	1
7	0.2775	1	1.0029
8	0.24	0	1
		3	2.0343
		0	1
		1	1.0338
		7	1.0887
		0	1
		1	2.8254
		0	1
		1	0.9564
		0	1
		4	0.7115
		0	1
		1	1.1036
		0	1
		2	0.9483
		5	0.7478
		7	1.0179
		0	1
		1	0.9605
		3	1.195
		0	1
		2	2.4214
		0	1
		1	1.6418
		6	2.3945
		0	1
		2	1.4341
		3	1.4505
		5	1.0019
		0	1
		6	0.6972
		8	1.0803
		0	1
		1	1.5077
		2	2.2295
		3	2.1224
		6	2.3007
