# Supplementary material for: Experimental evidence for recovery of mercury-contaminated fish populations
Source: Nature. 2021 Dec 15;601(7891):74–8. doi: 10.1038/s41586-021-04222-7 (PMC8732272; doi:10.1038/s41586-021-04222-7)
Supplement: Supplementary file 6 — Source Data Extended Data Fig. 1 [file 41586_2021_4222_MOESM6_ESM.xlsx]

## Sheet: ED Figure 1
year	YOY YP: % upland spike MeHg	YP age 1+: % upland spike MeHg	BN: % upland spike MeHg	NP: % upland spike MeHg	LW: % upland spike MeHg
2001	0	0	0	0	0.352222
2002	0	0	0	0	0
2003	1.2757	0.81642	0.30365	0	0
2004	0.47003	0.86938	0.81584	0	0
2005	0	0	0.28285	0.93013	0
2006	0.58235	0.98444	1.06783	1.77	1.58769
2007	1.615	0.99868	0.853975	1.55967	1.505
2008		1.17091	0.94936	0.922944	0.877413
2009	0.92708		1.02358	0.856424	0.823759
2010	0.71794	0.82057	0.68379	0.736041	0.705373
2011	0.54449	0.63157	0.66649	0.962472	0.939215
2012	0.27974	0.37789	0.3449	0.684255	0.65975
2013	0	0	0	0.44358	0.53331
2014	0.41611	0.30344	0	0.409969	0.660711
2015	0	0.30358	0.30851	0.500764	0.675045
