# Supplementary material for: Experimental evidence for recovery of mercury-contaminated fish populations
Source: Nature. 2021 Dec 15;601(7891):74–8. doi: 10.1038/s41586-021-04222-7 (PMC8732272; doi:10.1038/s41586-021-04222-7)
Supplement: Supplementary file 7 — Source Data Extended Data Fig. 2 [file 41586_2021_4222_MOESM7_ESM.xlsx]

## Sheet: ED Figure 2
population: year	population: fork length (mm)		individual: year	individual: fork length (mm)
2001	392		2003	449
2001	502		2003	489
2001	440		2004	457
2001	456		2005	475
2001	456		2005	517
2001	430		2005	461
2001	444		2005	536
2001	437		2006	549
2001	489		2007	525
2001	482		2007	553
2001	513		2007	498
2001	509		2007	495
2001	535		2007	581
2001	423		2007	428
2001	430		2007	492
2001	455		2007	539
2001	503		2007	460
2001	485		2007	557
2001	496		2007	524
2001	475		2007	454
2001	475		2007	457
2001	531		2007	587
2001	565		2007	504
2001	571		2008	555
2001	535		2008	504
2001	512		2008	583
2001	578		2008	489
2001	508		2008	494
2001	528		2008	464
2001	469		2008	522
2001	532		2008	500
2001	481		2008	610
2002	515		2009	575
2002	383		2009	513
2002	345		2009	620
2002	491		2009	539
2002	479		2010	580
2002	444		2010	568
2002	414		2010	534
2002	424		2010	669
2002	503		2010	545
2002	406		2011	562
2002	423		2012	576
2002	445		2012	587
2002	491		2012	613
2002	485		2012	553
2002	461		2013	573
2002	529		2013	726
2002	465		2013	654
2002	523		2014	608
2002	515		2014	615
2002	473		2014	738
2002	412		2015	654
2002	490
2002	510
2002	487
2003	443
2003	409
2003	415
2003	527
2003	506
2003	452
2003	504
2003	461
2003	466
2003	518
2003	470
2003	461
2003	456
2003	460
2003	445
2003	444
2003	431
2003	449
2003	463
2003	489
2003	482
2003	494
2003	492
2003	509
2003	530
2003	499
2003	495
2003	530
2003	517
2003	489
2003	533
2003	476
2003	494
2003	428
2003	503
2003	515
2003	435
2004	603
2004	455
2004	602
2004	398
2004	515
2004	588
2004	462
2004	486
2004	460
2004	457
2004	503
2004	510
2004	535
2004	501
2004	525
2004	425
2004	515
2004	489
2004	525
2004	495
2004	513
2004	538
2004	424
2004	421
2005	495
2005	409
2005	412
2005	475
2005	441
2005	476
2005	495
2005	540
2005	517
2005	461
2005	519
2005	538
2005	536
2005	537
2005	500
2005	499
2005	542
2005	460
2005	427
2005	432
2005	489
2005	522
2005	455
2006	661
2006	582
2006	445
2006	590
2006	556
2006	432
2006	526
2006	602
2006	542
2006	534
2006	602
2006	478
2006	542
2006	465
2006	465
2006	549
2006	474
2007	450
2007	394
2007	524
2007	405
2007	516
2007	461
2007	464
2007	447
2007	525
2007	503
2007	553
2007	498
2007	495
2007	581
2007	553
2007	428
2007	508
2007	492
2007	539
2007	629
2007	460
2007	557
2007	547
2007	467
2007	524
2007	454
2007	457
2007	587
2007	484
2007	504
2008	455
2008	365
2008	427
2008	446
2008	441
2008	479
2008	423
2008	534
2008	555
2008	494
2008	455
2008	504
2008	521
2008	643
2008	583
2008	600
2008	489
2008	543
2008	494
2008	509
2008	576
2008	464
2008	538
2008	522
2008	500
2008	610
2008	497
2009	510
2009	412
2009	340
2009	387
2009	361
2009	498
2009	549
2009	525
2009	523
2009	575
2009	471
2009	513
2009	620
2009	539
2009	456
2009	461
2009	348
2010	386
2010	395
2010	450
2010	408
2010	400
2010	457
2010	340
2010	484
2010	338
2010	477
2010	405
2010	433
2010	516
2010	580
2010	339
2010	400
2010	600
2010	425
2010	519
2010	568
2010	450
2010	501
2010	605
2010	519
2010	582
2010	550
2010	582
2010	534
2010	669
2010	590
2010	545
2010	502
2010	408
2010	494
2010	413
2010	485
2010	443
2010	519
2010	444
2011	415
2011	460
2011	422
2011	336
2011	403
2011	475
2011	400
2011	421
2011	417
2011	480
2011	320
2011	348
2011	327
2011	320
2011	464
2011	512
2011	364
2011	599
2011	689
2011	631
2011	610
2011	562
2011	598
2011	414
2011	513
2011	438
2011	413
2011	430
2011	461
2012	453
2012	439
2012	436
2012	444
2012	366
2012	415
2012	438
2012	424
2012	422
2012	541
2012	435
2012	407
2012	460
2012	427
2012	554
2012	525
2012	447
2012	384
2012	400
2012	459
2012	576
2012	587
2012	464
2012	503
2012	684
2012	637
2012	474
2012	521
2012	589
2012	613
2012	523
2012	553
2012	542
2012	509
2012	516
2012	544
2012	475
2012	477
2013	654
2013	475
2013	477
2013	536
2013	424
2013	437
2013	369
2013	360
2013	420
2013	394
2013	427
2013	540
2013	522
2013	550
2013	452
2013	690
2013	370
2013	506
2013	427
2013	429
2013	461
2013	445
2013	680
2013	475
2013	575
2013	573
2013	436
2013	726
2013	412
2013	355
2013	379
2013	458
2013	411
2013	510
2013	486
2013	579
2013	366
2013	386
2013	508
2013	412
2013	532
2013	445
2013	473
2013	518
2013	605
2013	484
2014	526
2014	420
2014	461
2014	850
2014	738
2014	608
2014	468
2014	368
2014	565
2014	575
2014	406
2014	411
2014	432
2014	481
2014	478
2014	484
2014	409
2014	317
2014	425
2014	424
2014	638
2014	508
2014	625
2014	412
2014	562
2014	615
2014	495
2014	511
2014	483
2014	458
2015	524
2015	508
2015	525
2015	469
2015	493
2015	529
2015	518
2015	517
2015	410
2015	428
2015	453
2015	416
2015	654
2015	431
2015	618
2015	548
2015	520
2015	530
2015	432
2015	373
2015	590
2015	533
2015	624
2015	597
2015	600
